# Supplementary material for: Parental inflammatory bowel disease and autism in children
Source: Nat Med. 2022 Jun 2;28(7):1406–11. doi: 10.1038/s41591-022-01845-9 (PMC9307481; doi:10.1038/s41591-022-01845-9)
Supplement: Supplementary file 3 — Supplementary Tables 1–20. [file 41591_2022_1845_MOESM3_ESM.xlsx]

## Sheet: TableS1
Table S1. Swedish cohort characteristics by exposure to maternal IBD diagnoses during index pregnancy.
		Unexposed	Any IBD diagnosis	p-value	Crohn's disease diagnosis	p-value	Ulcerative Colitis diagnosis	p-value
Total		2272606	51621		12390		17832
Any autism diagnosis		43568 (1.9%)	1361 (2.6%)	8.0E-32	292 (2.4%)	0.00038	422 (2.4%)	1.3E-5
Autism with ID		6868 (0.3%)	198 (0.4%)	0.00061	41 (0.3%)	0.54	54 (0.3%)	0.96
Autism without ID		36700 (1.6%)	1163 (2.3%)	4.7E-30	251 (2.0%)	0.00027	368 (2.1%)	2.2E-6
Any paternal IBD diagnosis , Lifetime		42047 (1.9%)	1061 (2.1%)	0.00063	261 (2.1%)	0.035	319 (1.8%)	0.55
Index Person's Sex	Male	1166615 (51.3%)	26580 (51.5%)	0.48	6310 (50.9%)	0.37	9120 (51.1%)	0.61
Maternal Parity	1	971026 (42.7%)	22228 (43.1%)	0.30	5456 (44.0%)	3.7E-5	7740 (43.4%)	7.8E-6
	2	826776 (36.4%)	18639 (36.1%)		4544 (36.7%)		6630 (37.2%)
	>=3	474804 (20.9%)	10754 (20.8%)		2390 (19.3%)		3462 (19.4%)
Maternal Age	<25	425566 (18.7%)	10783 (20.9%)	1.6E-36	2477 (20.0%)	7.0E-5	3155 (17.7%)	0.0064
	25-29	773915 (34.1%)	17541 (34.0%)		4313 (34.8%)		6069 (34.0%)
	30-34	706661 (31.1%)	15268 (29.6%)		3720 (30.0%)		5673 (31.8%)
	35-39	307101 (13.5%)	6710 (13.0%)		1583 (12.8%)		2455 (13.8%)
	>=40	59363 (2.6%)	1319 (2.6%)		297 (2.4%)		480 (2.7%)
Paternal Age	<25	200567 (8.8%)	5448 (10.6%)	7.3E-82	1299 (10.5%)	9.7E-28	1528 (8.6%)	7.1E-9
	25-29	604562 (26.6%)	14730 (28.5%)		3606 (29.1%)		5001 (28.0%)
	30-34	754703 (33.2%)	16698 (32.3%)		4032 (32.5%)		6033 (33.8%)
	35-39	456579 (20.1%)	9591 (18.6%)		2331 (18.8%)		3478 (19.5%)
	>=40	256195 (11.3%)	5154 (10.0%)		1122 (9.1%)		1792 (10.0%)
Maternal Birth Country Region	Nordic	1963705 (86.4%)	47168 (91.4%)	9.4E-245	11427 (92.2%)	3.5E-80	16701 (93.7%)	3.0E-177
	Europe	94770 (4.2%)	1225 (2.4%)		285 (2.3%)		334 (1.9%)
	Africa	38988 (1.7%)	471 (0.9%)		66 (0.5%)		76 (0.4%)
	Asia	146293 (6.4%)	2160 (4.2%)		500 (4.0%)		557 (3.1%)
	Other	28850 (1.3%)	597 (1.2%)		112 (0.9%)		164 (0.9%)
Paternal Birth Country Region	Nordic	1946005 (85.6%)	46236 (89.6%)	3.5E-142	11244 (90.8%)	3.0E-59	16430 (92.1%)	7.3E-135
	Europe	102238 (4.5%)	1641 (3.2%)		387 (3.1%)		464 (2.6%)
	Africa	47495 (2.1%)	711 (1.4%)		108 (0.9%)		138 (0.8%)
	Asia	143341 (6.3%)	2364 (4.6%)		537 (4.3%)		617 (3.5%)
	Other	33527 (1.5%)	669 (1.3%)		114 (0.9%)		183 (1.0%)
Maternal Educational Attainment Prior to the Index Pregnancy	<=9 years	201674 (8.9%)	5139 (10.0%)	2.4E-94	1214 (9.8%)	4.2E-42	1366 (7.7%)	5.2E-12
	>9-12 years	1035320 (45.6%)	25313 (49.0%)		6297 (50.8%)		8516 (47.8%)
	>12 years	1035612 (45.6%)	21169 (41.0%)		4879 (39.4%)		7950 (44.6%)
Paternal Educational Attainment Prior to the Index Pregnancy	<=9 years	314241 (13.8%)	7445 (14.4%)	8.4E-55	1850 (14.9%)	3.2E-30	2317 (13.0%)	1.5E-5
	>9-12 years	1162231 (51.1%)	27819 (53.9%)		6820 (55.0%)		9418 (52.8%)
	>12 years	796134 (35.0%)	16357 (31.7%)		3720 (30.0%)		6097 (34.2%)
Parental income quintile at birth	1	312469 (13.7%)	5967 (11.6%)	1.3E-58	1293 (10.4%)	9.2E-27	1724 (9.7%)	1.1E-68
	2	465484 (20.5%)	10927 (21.2%)		2538 (20.5%)		3421 (19.2%)
	3	489970 (21.6%)	11759 (22.8%)		2832 (22.9%)		4031 (22.6%)
	4	501710 (22.1%)	12023 (23.3%)		2970 (24.0%)		4461 (25.0%)
	5	502973 (22.1%)	10945 (21.2%)		2757 (22.3%)		4195 (23.5%)
Birth place	Stockholm	207400 (9.1%)	4099 (7.9%)	4.0E-57	990 (8.0%)	8.3E-11	1426 (8.0%)	3.8E-15
	Stockholm Suburbs (Cities/Towns/Suburbs)	258156 (11.4%)	5634 (10.9%)		1426 (11.5%)		2005 (11.2%)
	Gotherburg and Malmö	196307 (8.6%)	3879 (7.5%)		915 (7.4%)		1329 (7.5%)
	Other Sweden, (densely populated areas)	323645 (14.2%)	7051 (13.7%)		1738 (14.0%)		2514 (14.1%)
	Other Sweden, Towns and suburbs (intermediate density)	620002 (27.3%)	14847 (28.8%)		3464 (28.0%)		5151 (28.9%)
	Rural (thinly populated areas)	665408 (29.3%)	16084 (31.2%)		3849 (31.1%)		5402 (30.3%)
Maternal Psychiatric History Prior to the Index Pregnancy (Inpatient or Outpatient Specialist Care)	0	2161554 (95.1%)	47195 (91.4%)	< 4.5E-308*	11505 (92.9%)	3.9E-31	16713 (93.7%)	1.1E-17
	1	111052 (4.9%)	4426 (8.6%)		885 (7.1%)		1119 (6.3%)
Paternal Psychiatric History Prior to the Index Pregnancy (Inpatient or Outpatient Specialist Care)	0	2183183 (96.1%)	49341 (95.6%)	2.6E-8	11847 (95.6%)	0.011	17140 (96.1%)	0.72
	1	89423 (3.9%)	2280 (4.4%)		543 (4.4%)		692 (3.9%)
Maternal anemia in pregnancy	None	2174734 (95.7%)	48657 (94.3%)	3.6E-26	11531 (93.1%)	1.2E-7	16775 (94.1%)	9.5E-6
	<=30 weeks	5435 (0.2%)	312 (0.6%)		121 (1.0%)		130 (0.7%)
	>30 weeks	92437 (4.1%)	2652 (5.1%)		738 (6.0%)		927 (5.2%)
P-values from chi-squared test, comparing the distribution among children exposed to maternal IBD (any), Crohn's, or Ulcerative Colitis, respectively, to children not exposed to maternal IBD. No adjustments were made for multiple comparisons.
*4.5E-308 represents the lowest p-value possible to calculate in Stata.

## Sheet: TableS2
Table S2. Swedish cohort characteristics by exposure to paternal IBD diagnoses during index pregnancy.
		Unexposed	Any IBD diagnosis	p-value	Crohn's disease diagnosis	p-value	Ulcerative colitis diagnosis	p-value
Total		2281119	43108		11274		18290
Any autism diagnosis		43989 (1.9%)	940 (2.2%)	0.00017	254 (2.3%)	0.012	346 (1.9%)	0.72
Autism with ID		6946 (0.3%)	120 (0.3%)	0.35	31 (0.3%)	0.58	33 (0.2%)	0.0024
Autism without ID		37043 (1.6%)	820 (1.9%)	5.9E-6	223 (2.0%)	0.0031	313 (1.7%)	0.37
Any maternal IBD diagnosis , Lifetime		50560 (2.2%)	1061 (2.5%)	0.000633	255 (2.3%)	0.74	392 (2.1%)	0.50
Index Person's Sex	Male	1171044 (51.3%)	22151 (51.4%)	0.84	5756 (51.1%)	0.55	9405 (51.4%)	0.82
Maternal Parity	1	974756 (42.7%)	18498 (42.9%)	0.66	4792 (42.5%)	0.86	7853 (42.9%)	0.0080
	2	829823 (36.4%)	15592 (36.2%)		4128 (36.6%)		6781 (37.1%)
	>=3	476540 (20.9%)	9018 (20.9%)		2354 (20.9%)		3656 (20.0%)
Maternal Age	<25	428105 (18.8%)	8244 (19.1%)	0.0070	2134 (18.9%)	0.35	3133 (17.1%)	5.8E-7
	25-29	776659 (34.0%)	14797 (34.3%)		3799 (33.7%)		6266 (34.3%)
	30-34	708826 (31.1%)	13103 (30.4%)		3453 (30.6%)		5829 (31.9%)
	35-39	308036 (13.5%)	5775 (13.4%)		1592 (14.1%)		2558 (14.0%)
	>=40	59493 (2.6%)	1189 (2.8%)		296 (2.6%)		504 (2.8%)
Paternal Age	<25	202096 (8.9%)	3919 (9.1%)	0.0024	948 (8.4%)	0.062	1377 (7.5%)	3.0E-10
	25-29	607841 (26.6%)	11451 (26.6%)		2982 (26.5%)		4803 (26.3%)
	30-34	757307 (33.2%)	14094 (32.7%)		3685 (32.7%)		6219 (34.0%)
	35-39	457592 (20.1%)	8578 (19.9%)		2325 (20.6%)		3855 (21.1%)
	>=40	256283 (11.2%)	5066 (11.8%)		1334 (11.8%)		2036 (11.1%)
Maternal Birth Country Region	Nordic	1972730 (86.5%)	38143 (88.5%)	2.3E-34	9966 (88.4%)	2.0E-11	16568 (90.6%)	2.6E-59
	Europe	94576 (4.1%)	1419 (3.3%)		382 (3.4%)		554 (3.0%)
	Africa	38886 (1.7%)	573 (1.3%)		133 (1.2%)		148 (0.8%)
	Asia	145948 (6.4%)	2505 (5.8%)		699 (6.2%)		857 (4.7%)
	Other	28979 (1.3%)	468 (1.1%)		94 (0.8%)		163 (0.9%)
Paternal Birth Country Region	Nordic	1953770 (85.6%)	38471 (89.2%)	2.3E-109	10032 (89.0%)	8.1E-29	16723 (91.4%)	4.2E-114
	Europe	102608 (4.5%)	1271 (2.9%)		379 (3.4%)		468 (2.6%)
	Africa	47632 (2.1%)	574 (1.3%)		134 (1.2%)		128 (0.7%)
	Asia	143363 (6.3%)	2342 (5.4%)		646 (5.7%)		798 (4.4%)
	Other	33746 (1.5%)	450 (1.0%)		83 (0.7%)		173 (0.9%)
Maternal Educational Attainment Prior to the Index Pregnancy	<=9 years	202954 (8.9%)	3859 (9.0%)	3.7E-18	989 (8.8%)	0.054	1365 (7.5%)	4.7E-11
	>9-12 years	1040094 (45.6%)	20539 (47.6%)		5268 (46.7%)		8550 (46.7%)
	>12 years	1038071 (45.5%)	18710 (43.4%)		5017 (44.5%)		8375 (45.8%)
Paternal Educational Attainment Prior to the Index Pregnancy	<=9 years	315392 (13.8%)	6294 (14.6%)	1.1E-34	1586 (14.1%)	0.0093	2492 (13.6%)	0.00015
	>9-12 years	1167083 (51.2%)	22967 (53.3%)		5896 (52.3%)		9635 (52.7%)
	>12 years	798644 (35.0%)	13847 (32.1%)		3792 (33.6%)		6163 (33.7%)
Parental income quintile at birth	1	312926 (13.7%)	5510 (12.8%)	7.6E-14	1375 (12.2%)	8.4E-5	2055 (11.2%)	2.1E-23
	2	467284 (20.5%)	9127 (21.2%)		2368 (21.0%)		3664 (20.0%)
	3	492194 (21.6%)	9535 (22.1%)		2438 (21.6%)		4156 (22.7%)
	4	503931 (22.1%)	9802 (22.7%)		2582 (22.9%)		4304 (23.5%)
	5	504784 (22.1%)	9134 (21.2%)		2511 (22.3%)		4111 (22.5%)
Index Person's Birth place	Stockholm	207953 (9.1%)	3546 (8.2%)	3.1E-37	1045 (9.3%)	5.0E-7	1512 (8.3%)	6.8E-21
	Stockholm Suburbs (Cities/Towns/Suburbs)	259166 (11.4%)	4624 (10.7%)		1448 (12.8%)		1868 (10.2%)
	Gotherburg and Malmö	196870 (8.6%)	3316 (7.7%)		920 (8.2%)		1377 (7.5%)
	Other Sweden, (densely populated areas)	324790 (14.2%)	5906 (13.7%)		1492 (13.2%)		2577 (14.1%)
	Other Sweden, Towns and suburbs (intermediate density)	622221 (27.3%)	12628 (29.3%)		3152 (28.0%)		5429 (29.7%)
	Rural (thinly populated areas)	668429 (29.3%)	13063 (30.3%)		3209 (28.5%)		5515 (30.2%)
Maternal Psychiatric History Prior to the Index Pregnancy (Inpatient or Outpatient Specialist Care)	0	2167998 (95.0%)	40751 (94.5%)	1.5E-6	10715 (95.0%)	0.99	17406 (95.2%)	0.44
	1	113121 (5.0%)	2357 (5.5%)		559 (5.0%)		884 (4.8%)
Paternal Psychiatric History Prior to the Index Pregnancy (Inpatient or Outpatient Specialist Care)	0	2192030 (96.1%)	40494 (93.9%)	4.1E-115	10619 (94.2%)	2.5E-25	17446 (95.4%)	8.4E-7
	1	89089 (3.9%)	2614 (6.1%)		655 (5.8%)		844 (4.6%)
P-values from chi-squared test, comparing the distribution among children (index persons) exposed to paternal IBD (any), Crohn's, or Ulcerative Colitis, respectively, to children not exposed to maternal IBD. No adjustments were made for multiple comparisons.

## Sheet: TableS3
Table S3. Sensitivity analyses of the Swedish register-based study.
Analysis	Exposure	n ASD/n total (% ASD)	Model1 OR (95% CIs)	P value	Model2 OR (95% CIs)	P value	Model3 OR (95% CIs)	P value
Maternal IBD
Analysis 1: IBD diagnosis prior to the index child's birth	No maternal IBD	44,444/2,303,087 (1.93%)	Ref		Ref		Ref
	Any maternal IBD	485/21,140 (2.29%)	1.17 (1.06, 1.28)	0.0016	1.19 (1.08, 1.31)	0.00035	1.20 (1.09, 1.32)	0.00021
Analysis 2: Adjusting for parental autism diagnoses	No maternal IBD	43,568/2,272,606 (1.92%)	Ref		Ref		Ref
	Any maternal IBD	1,361/51,621 (2.64%)	1.39 (1.31,1.47)	8.5e-29	1.34 (1.26, 1.42)	5.6e-23	1.34 (1.27, 1.42)	2.2e-23
Analysis 3: Without exclusions for known genetic causes of NDDs	No maternal IBD	46,155/2,280,095 (2.02%)			Ref		Ref
	Any maternal IBD	1,431/51,848 (2.76%)	1.37 (1.30, 1.46)	1.2 e-28	1.31 (1.23, 1.38)	1.4e-20	1.31 (1.24, 1.39)	3.8e-21
Paternal IBD
Analysis 1: IBD diagnosis prior to the index child's birth	No paternal IBD	44,596/2,306,817 (1.93%)	Ref		Ref		Ref
	Any paternal IBD	333/17,077 (1.91%)	0.98 (0.88, 1.10)	0.77	1.03 (0.92, 1.15)	0.61	1.02 (0.91, 1.14)	0.79
Analysis 2: Adjusting for parental autism diagnoses	No paternal IBD	43,989/2,281,119 (1.93%)	Ref		Ref		Ref
	Any paternal IBD	940/43,108 (2.18%)	1.14 (1.06,1.22)	0.00027	1.12 (1.04, 1.20)	0.0017	1.11 (1.04, 1.29)	0.0027
Analysis 3: Without exclusions for known genetic causes of NDDs	No paternal IBD	46,588/2,288,690 (2.04%)	Ref		Ref		Ref
	Any paternal IBD	998/43,253 (2.31%)	1.14 (1.06, 1.22)	0.00015	1.11 (1.04, 1.18)	0.0027	1.09 (1.02, 1.17)	0.0083
MODEL1: crude model
MODEL2: adjusted for parental age at delivery, migrant status, education level, family income quintile at birth, a measure of the parents' psychiatric history and child's sex, birth year and birth order.
MODEL3: in addition to covariates, mutually adjusted for maternal and paternal IBD diagnoses.
ANALYSIS 1: Associations between maternal and paternal diagnoses of IBD prior to index child's birth and children's risk of autism.
ANALYSIS 2: Associations between maternal and paternal diagnoses of IBD and children's risk of autism, after adjusting for parental lifetime autism diagnoses (as opposed to parents’ history of psychiatric diagnosis prior to the birth of the child used in all other adjusted models)
NOTE ON ANALYSIS 2: 2370 fathers to 4039 children (0.17%) and 2839 mothers to 5166 children (0.22%) were diagnosed with autism. Among children diagnosed with autism, the prevalences of maternal (20.23%, n=1045) and paternal (15.85%, n=640) autism were markedly higher. The prevalence of IBD was higher among mothers diagnosed with autism (4.14%, n=214) compared to unaffected mothers (2.22%, n=51,40…
ANALYSIS 3: Associations between maternal and paternal diagnoses of IBD and children's risk of autism, without exclusions based on congenital and metabolic disorders.
NOTE ON ANALYSIS 3: 2,331,943 children born to 1,284,271 mothers and 1,287,631 fathers, applying the same exclusion criteria as shown in Figure S1 except for exclusion based on congenital disorders known to cause neurodevelopmental disorders.
Odds ratios, 95% confidence intervals and p values calculated using generalised estimating logistic models with robust standard errors accounting for clustering of multiple children born to the same parents.

## Sheet: TableS4
Table S4. Associations between lifetime maternal and paternal diagnoses of IBD and autism with and without intellectual disabilities (ID) in children.
		ASD with ID					ASD without ID
		OR	LCI	UCI	p		OR	LCI	UCI	p
Maternal Any IBD	MODEL1	1.28125	1.10902	1.48023	0.000765666		1.40872	1.32398	1.49889	2.59021e-27
	MODEL2	1.24185	1.07534	1.43414	0.00318946		1.33866	1.25802	1.42447	3.54107e-20
	MODEL3	1.26348	1.09403	1.45916	0.00145657		1.33408	1.25377	1.41955	9.15264e-20
Paternal Any IBD	MODEL1	0.914722	0.760663	1.09998	0.343513		1.17856	1.0956	1.2678	1.02518e-05
	MODEL2	0.906211	0.754124	1.08897	0.293416		1.14266	1.06217	1.22926	0.00034607
	MODEL3	0.898629	0.748056	1.07951	0.253322		1.12841	1.04892	1.21391	0.00118825
MODEL1: crude model
MODEL2: adjusted for parental age at delivery, migrant status, education level, family income quintile at birth, parents’ history of psychiatric diagnosis prior to the birth of the child and child's sex, birth year and birth order.
MODEL3: in addition to covariates, mutually adjusted for maternal and paternal IBD diagnoses.
Odds ratios, 95% confidence intervals and p values calculated using generalised estimating logistic models with robust standard errors accounting for clustering of multiple children born to the same parents.

## Sheet: TableS5
Table S5a. LD-Score regression correlation coefficients, standard errors, p-values, heritability estimates, chi-square and intercepts for the genetic correlation analyses between ASD and IBD.
Phenotype	Total Observed Scale H2	H2 Zscore	Mean Chi2	Intercept	Genetic Correlation	SE	P-value	Rg Zscore
IBD	0.3198	10.12	1.5309	1.122
ASD	0.1939	11.75	1.1995	1.0084
					-0.0615	0.0435	0.158	-1.4119
Table S5b. LD-Score regression correlation coefficients, standard errors, p-values, heritability estimates, chi-square and intercepts for the genetic correlation analyses between ASD and UC.
Phenotype	Total Observed Scale H2	H2 Zscore	Mean Chi2	Intercept	Genetic Correlation	SE	P-value	Rg Zscore
UC	0.2388	8.34	1.3292	1.0978
ASD	0.1946	11.65	1.1998	1.008
					-0.0656	0.0519	0.2064	-1.2636
Table S5c. LD-Score regression correlation coefficients, standard errors, p-values, heritability estimates, chi-square and intercepts for the genetic correlation analyses between ASD and CD.
Phenotype	Total Observed Scale H2	H2 Zscore	Mean Chi2	Intercept	Genetic Correlation	SE	P-value	Rg Zscore
CD	0.4571	8.85	1.4829	1.0891
ASD	0.1944	11.71	1.1997	1.0081
					-0.0403	0.0436	0.3551	-0.9247
All values estimated using LD-score regression

## Sheet: TableS6
Table S6. Associations between maternal polygenic risk for IBD, UC, CD at 13 p-value thresholds, and autism factor mean score in the children.
Table S6a. Associations between maternal polygenic risk for IBD at 13 p-value thresholds, and autism factor mean score in the children.
p.threshold	b	se	p	lci95	uci95	R
0.5	0.0213233	0.0110495	0.0536696	-0.000336821	0.0429834	0.0576317
0.4	0.0204408	0.0110506	0.0643922	-0.0012217	0.0421032	0.0575928
0.3	0.0203508	0.0110387	0.065284	-0.00128824	0.0419898	0.0575899
0.2	0.0202219	0.0110311	0.0668182	-0.00140228	0.041846	0.057585
0.1	0.0204469	0.0110241	0.0636735	-0.00116357	0.0420574	0.0575952
0.05	0.0179902	0.0110159	0.102488	-0.00360412	0.0395845	0.0574959
0.01	0.0224128	0.0109917	0.041479	0.000865929	0.0439596	0.0576874
0.001	0.021447	0.0109772	0.0507651	-7.14208e-05	0.0429653	0.0576437
0.0001	0.0206001	0.0109936	0.0609953	-0.000950621	0.0421508	0.0576044
0.00001	0.0166741	0.0109854	0.129095	-0.00486034	0.0382086	0.0574493
0.000001	0.0135262	0.0109923	0.218544	-0.00802188	0.0350743	0.0573478
0.0000001	0.0134664	0.0110012	0.22096	-0.00809911	0.0350319	0.0573458
0.00000005	0.0143013	0.0109928	0.19331	-0.00724775	0.0358504	0.0573707
Table S6b. Associations between maternal polygenic risk for UC at 13 p-value thresholds, and autism factor mean score in the children.
p.threshold	b	se	p	lci95	uci95	R
0.5	0.0230509	0.0110335	0.0367261	0.0014221	0.0446797	0.0577139
0.4	0.0226611	0.0110282	0.0399316	0.00104255	0.0442796	0.0576957
0.3	0.0225922	0.0110258	0.0404936	0.000978572	0.0442059	0.0576926
0.2	0.0271961	0.0110181	0.0135977	0.00559749	0.0487946	0.0579357
0.1	0.0259564	0.0110122	0.0184465	0.00436933	0.0475435	0.0578668
0.05	0.0246079	0.0110048	0.0253751	0.00303527	0.0461805	0.0577955
0.01	0.0178994	0.0109964	0.103619	-0.00365664	0.0394555	0.0574937
0.001	0.0126794	0.0109797	0.248211	-0.00884408	0.0342028	0.0573246
0.0001	0.0144315	0.0109962	0.189422	-0.00712415	0.0359872	0.0573746
0.00001	0.0145491	0.0109861	0.185441	-0.00698694	0.0360851	0.0573786
0.000001	0.00800608	0.0109829	0.466051	-0.0135236	0.0295358	0.0572215
0.0000001	0.0133253	0.0109626	0.224203	-0.00816445	0.0348151	0.0573431
0.00000005	0.0107035	0.0109654	0.329038	-0.0107918	0.0321987	0.0572757
Table S6c. Associations between maternal polygenic risk for CD at 13 p-value thresholds, and autism factor mean score in the children.
p.threshold	b	se	p	lci95	uci95	R
0.5	0.0214013	0.0110442	0.0526868	-0.000248429	0.043051	0.0576357
0.4	0.0220109	0.0110426	0.0462685	0.000364255	0.0436576	0.0576637
0.3	0.021943	0.0110451	0.046997	0.000291309	0.0435946	0.0576603
0.2	0.0250816	0.0110395	0.0231169	0.00344087	0.0467222	0.0578163
0.1	0.0336542	0.0110346	0.00229759	0.0120231	0.0552853	0.0583474
0.05	0.031748	0.0110596	0.00410816	0.0100681	0.0534279	0.0582113
0.01	0.0311367	0.0110156	0.00471708	0.00954303	0.0527303	0.0581791
0.001	0.021468	0.0110252	0.0515513	-0.000144513	0.0430806	0.0576404
0.0001	0.0151339	0.0110435	0.17061	-0.00651466	0.0367824	0.0573946
0.00001	0.0173533	0.0110307	0.115719	-0.00427002	0.0389767	0.0574713
0.000001	0.0147257	0.0110229	0.181619	-0.00688245	0.0363338	0.0573826
0.0000001	0.0159325	0.011034	0.148796	-0.00569726	0.0375623	0.0574212
0.00000005	0.0155436	0.0110422	0.159275	-0.00610224	0.0371895	0.0574079
Beta coefficients, 95% confidence intervals (95% CIs) and p-values calculated by linear regression of the PRS for IBD, UC or Crohn’s on the standardized autism factor mean score in the children, adjusted for child’s sex and the first 10 principal components of the ALSPAC genotype data. Higher standardised autism factor mean scores (mean = 0, standard deviation = 1) reflect more autism related dif…

## Sheet: TableS7
Table S7. Associations between polygenic risk for IBD, UC, CD at 13 p-value thresholds, and autism factor mean score in children.
Table S7a. Associations between polygenic risk for IBD at 13 p-value thresholds, and autism factor mean score in children.
p.threshold	b	se	pval	lci95	uci95	R
0.5	0.0103639	0.0106777	0.331772	-0.0105673	0.0312951	0.0519258
0.4	0.00928256	0.0106782	0.384711	-0.0116497	0.0302149	0.0519022
0.3	0.00808674	0.0106781	0.448881	-0.0128453	0.0290187	0.0518792
0.2	0.0084761	0.0106758	0.427248	-0.0124515	0.0294037	0.0518864
0.1	0.00629088	0.0106787	0.555808	-0.0146423	0.0272241	0.0518505
0.05	0.0028072	0.0106759	0.792598	-0.0181205	0.023735	0.0518153
0.01	-0.00464436	0.0106562	0.662968	-0.0255335	0.0162448	0.0518306
0.001	-0.00970051	0.0106857	0.36401	-0.0306474	0.0112464	0.0519109
0.0001	-0.00797785	0.0106914	0.455572	-0.0289359	0.0129802	0.0518771
0.00001	-0.00699446	0.0107121	0.513811	-0.0279933	0.0140044	0.0518606
0.000001	-0.00604579	0.0107085	0.572377	-0.0270375	0.0149459	0.0518469
0.0000001	-0.00421748	0.0107114	0.693787	-0.0252149	0.0167799	0.0518262
0.00000005	-0.00258741	0.0107068	0.80905	-0.0235757	0.0184009	0.051814
Table S7b. Associations between polygenic risk for UC at 13 p-value thresholds, and autism factor mean score in children.
p.threshold	b	se	pval	lci95	uci95	R
0.5	0.0102075	0.0106777	0.339121	-0.0107238	0.0311389	0.0519223
0.4	0.00824085	0.0106772	0.440246	-0.0126894	0.0291711	0.051882
0.3	0.00602861	0.0106752	0.572275	-0.0148978	0.026955	0.051847
0.2	0.0097838	0.0106841	0.359836	-0.0111601	0.0307277	0.0519127
0.1	0.00706473	0.010685	0.508514	-0.0138808	0.0280103	0.0518619
0.05	0.00147373	0.0106809	0.890262	-0.0194638	0.0224113	0.051809
0.01	-0.0048525	0.01069	0.649892	-0.0258078	0.0161028	0.0518327
0.001	-0.00619497	0.0107081	0.562924	-0.0271859	0.014796	0.051849
0.0001	-0.0141048	0.01072	0.188299	-0.035119	0.0069094	0.0520257
0.00001	-0.0170159	0.0107374	0.113069	-0.0380641	0.00403238	0.0521244
0.000001	-0.0180955	0.0107427	0.0921383	-0.0391542	0.00296328	0.0521656
0.0000001	-0.0143749	0.0107341	0.18055	-0.0354167	0.00666685	0.0520336
0.00000005	-0.00926845	0.0107387	0.388117	-0.0303194	0.0117825	0.0519009
Table S7c. Associations between polygenic risk for CD at 13 p-value thresholds, and autism factor mean score in children.
p.threshold	b	se	pval	lci95	uci95	R
0.5	0.0101691	0.0106869	0.341357	-0.0107803	0.0311186	0.0519212
0.4	0.0090177	0.0106863	0.398779	-0.0119305	0.0299659	0.0518967
0.3	0.00790289	0.010689	0.459719	-0.0130505	0.0288563	0.0518758
0.2	0.00775242	0.0106901	0.468353	-0.0132031	0.0287079	0.0518732
0.1	0.00784913	0.0106883	0.462748	-0.0131029	0.0288012	0.0518749
0.05	0.00736969	0.0107029	0.491117	-0.0136111	0.0283504	0.0518666
0.01	-0.000689942	0.0107	0.948589	-0.021665	0.0202851	0.0518071
0.001	-0.00453345	0.0106991	0.67178	-0.0255066	0.0164397	0.0518293
0.0001	-0.00572253	0.0107155	0.593328	-0.0267279	0.0152828	0.0518427
0.00001	0.00186749	0.0107113	0.861597	-0.0191297	0.0228647	0.0518104
0.000001	-0.000309135	0.0107175	0.97699	-0.0213184	0.0207001	0.0518067
0.0000001	0.00198207	0.0107294	0.853444	-0.0190506	0.0230148	0.0518109
0.00000005	0.00212261	0.010729	0.843177	-0.0189093	0.0231545	0.0518115
Beta coefficients, 95% confidence intervals (95% CIs) and p-values calculated by linear regression of the PRS for IBD, UC or Crohn’s on the standardized autism factor mean score in the children, adjusted for child’s sex and the first 10 principal components of the ALSPAC genotype data. Higher standardised autism factor mean scores (mean = 0, standard deviation = 1) reflect more autism related dif…

## Sheet: TableS8
Table S8a. Effect sizes, standard errors and p-values of genetic instruments proxying for ASD.
SNP	A1	A2	logOR	SE	P
rs910805	A	G	-0.0956963	0.016	2.041e-09
rs2224274	T	C	0.0709989	0.0138	2.858e-07
rs325485	A	G	0.0728043	0.0143	3.254e-07
rs112635299	T	G	0.220997	0.0432	3.044e-07
rs10099100	C	G	0.0843044	0.0147	1.065e-08
rs45595836	T	C	0.138996	0.0272	3.131e-07
rs2391769	A	G	-0.0769026	0.0145	1.135e-07
rs6701243	A	C	0.0735014	0.0144	3.074e-07
rs1452075	T	C	0.080704	0.0155	2.069e-07
Table S8b. Effect sizes, standard errors and p-values of genetic instruments proxying for IBD.
SNP	A1	A2	logOR	SE	P
rs6584282	G	A	-0.152	0.0124	1.194e-34
rs11195128	T	C	0.0792	0.0133	2.744e-09
rs111456533	A	G	-0.1031	0.017	1.179e-09
rs10826797	T	G	-0.099	0.0136	3.986e-13
rs2384352	G	A	0.0951	0.0131	3.118e-13
rs10761659	G	A	0.1585	0.0126	2.298e-36
rs1250573	A	G	-0.098	0.0138	1.107e-12
rs2343551	C	A	0.104	0.0156	2.994e-11
rs7918084	T	C	0.071	0.0125	1.383e-08
rs11221335	C	T	0.0827	0.0148	2.44e-08
rs11236797	A	C	0.1488	0.0125	7.188e-33
rs11066188	A	G	0.0874	0.013	1.759e-11
rs117981694	A	G	0.3452	0.0411	4.532e-17
rs12825700	A	G	0.1324	0.0127	1.275e-25
rs3897234	C	T	0.0971	0.0145	1.899e-11
rs140933577	C	T	-0.1857	0.0305	1.13e-09
rs7995004	T	C	0.0833	0.0148	1.787e-08
rs194746	T	C	0.0833	0.0124	1.836e-11
rs3850378	C	T	0.1536	0.0207	1.1e-13
rs56062135	T	C	0.1382	0.0145	1.371e-21
rs2301127	A	G	0.0783	0.0126	4.961e-10
rs7190426	C	A	-0.0872	0.0155	2.057e-08
rs28374519	A	G	-0.1105	0.0137	6.547e-16
rs9934775	T	C	-0.1116	0.0172	8.767e-11
rs749910	A	G	0.1961	0.0138	7.828e-46
rs8056255	A	T	0.2765	0.0327	2.991e-17
rs145126485	C	A	0.2464	0.0356	4.773e-12
rs11548656	G	A	-0.2374	0.0362	5.184e-11
rs1143687	T	C	-0.1382	0.0251	3.829e-08
rs16940202	C	T	0.113	0.0169	2.505e-11
rs11870407	A	C	-0.101	0.014	4.825e-13
rs12936409	T	C	0.1406	0.0124	7.726e-30
rs744166	G	A	-0.1109	0.0126	1.34e-18
rs4072601	A	G	-0.1264	0.0177	8.433e-13
rs80262450	A	G	0.1581	0.019	1.041e-16
rs1319951	G	C	-0.0851	0.0147	7.499e-09
rs12720356	C	A	0.1585	0.0214	1.442e-13
rs11669299	T	C	-0.1107	0.0157	1.836e-12
rs4807569	C	A	0.1281	0.0152	4.239e-17
rs62126610	G	A	0.1407	0.0166	2.6e-17
rs11804831	C	T	0.0908	0.0164	3.312e-08
rs1336900	A	G	-0.0848	0.0128	2.984e-11
rs78703675	A	G	0.1078	0.0187	7.62e-09
rs4845604	A	G	-0.1388	0.0185	7.094e-14
rs12411216	C	A	0.083	0.0126	3.853e-11
rs7532133	G	A	0.0789	0.0134	3.832e-09
rs10800309	G	A	-0.123	0.0133	1.942e-20
rs12136659	C	T	0.087	0.0142	1.02e-09
rs2224873	A	T	0.0989	0.0147	1.704e-11
rs2816972	G	A	0.1107	0.0202	3.896e-08
rs35730213	C	G	-0.1346	0.014	7.5e-22
rs1317209	A	G	0.1164	0.016	3.786e-13
rs3820328	G	A	-0.0926	0.0129	8.311e-13
rs6674040	T	G	-0.1129	0.0124	6.307e-20
rs3024493	A	C	0.1911	0.0165	4.041e-31
rs59043219	A	G	0.0738	0.0129	1.09e-08
rs34963268	C	G	-0.1315	0.0166	2.337e-15
rs116760029	A	G	0.1842	0.0311	3.129e-09
rs112874012	T	C	-0.1991	0.0318	3.902e-10
rs11581607	A	G	-0.6578	0.0294	4.59e-111
rs11576006	C	T	-0.0872	0.0154	1.488e-08
rs10746475	A	T	0.1308	0.0164	1.576e-15
rs6017342	C	A	0.1156	0.0135	1.071e-17
rs6063502	G	A	-0.0734	0.0134	4.548e-08
rs154873	A	G	-0.0813	0.0132	7.377e-10
rs4256018	G	T	0.0786	0.0138	1.23e-08
rs6062496	A	G	0.137	0.0129	2.826e-26
rs1297264	G	A	-0.1462	0.0126	3.98e-31
rs2284553	G	A	0.0742	0.0128	7.401e-09
rs2836881	T	G	-0.1643	0.0146	1.959e-29
rs2838517	C	T	-0.128	0.0125	1.835e-24
rs5754100	C	T	0.1293	0.016	7.14e-16
rs1978083	G	C	0.0875	0.0141	6.034e-10
rs2413583	T	C	-0.1732	0.0171	4.595e-24
rs62228374	A	G	0.2669	0.0445	2.004e-09
rs1558619	T	G	-0.0843	0.0123	8.897e-12
rs72852162	C	A	-0.1129	0.0202	2.298e-08
rs6740847	G	A	-0.0924	0.0125	1.218e-13
rs13422838	C	T	-0.1143	0.0205	2.557e-08
rs62180107	C	G	-0.0797	0.0132	1.546e-09
rs62183956	T	C	-0.078	0.0125	4.489e-10
rs3792111	T	C	0.1391	0.0124	5.122e-29
rs4676408	A	G	0.1011	0.013	7.629e-15
rs76527535	T	C	-0.0864	0.0156	2.871e-08
rs76286777	C	T	0.0996	0.0151	4.655e-11
rs11677002	C	T	-0.0931	0.0126	1.371e-13
rs55946629	A	C	0.1298	0.018	5.454e-13
rs7608697	C	A	0.1395	0.0126	1.671e-28
rs503734	G	A	-0.0692	0.0124	2.674e-08
rs56116661	T	C	-0.1	0.0163	9.271e-10
rs1131095	C	T	0.1635	0.0131	1.219e-35
rs2593855	T	C	-0.0832	0.014	2.541e-09
rs62324212	A	C	0.0886	0.0127	2.674e-12
rs11734570	A	G	0.0694	0.0127	4.801e-08
rs341295	T	C	0.0702	0.0124	1.451e-08
rs11739135	C	G	0.1366	0.0125	1.1e-27
rs2961704	T	C	-0.1459	0.0227	1.311e-10
rs17656349	T	C	0.0731	0.0125	5.167e-09
rs17800987	G	A	0.1843	0.0222	1.066e-16
rs10052709	G	C	-0.1236	0.0187	3.442e-11
rs1157509	G	A	0.1449	0.0172	3.349e-17
rs755374	T	C	0.1767	0.0134	1.586e-39
rs56235845	G	T	0.0877	0.0138	1.771e-10
rs395157	T	C	0.0776	0.0124	4.63e-10
rs72748445	A	C	-0.11	0.0141	5.372e-15
rs1445004	T	C	0.1689	0.0127	3.484e-40
rs10055349	A	G	0.1038	0.0148	2.165e-12
rs6873866	C	T	-0.0919	0.0128	6.148e-13
rs11152949	G	A	0.1019	0.0133	1.563e-14
rs13200059	A	G	0.2114	0.0346	9.688e-10
rs6933404	C	T	0.0863	0.0149	6.641e-09
rs1267496	C	G	0.1053	0.0159	3.388e-11
rs212402	A	G	-0.0743	0.013	1.059e-08
rs35171809	G	A	0.1088	0.0123	1.156e-18
rs4712528	C	G	0.1043	0.0152	7.138e-12
rs4710973	C	T	-0.0842	0.0132	1.673e-10
rs1265098	C	T	-0.1278	0.0157	4.254e-16
rs117292830	A	G	0.3398	0.0394	6.686e-18
rs77108272	A	C	0.457	0.0505	1.49e-19
rs143210366	G	T	0.2836	0.036	3.139e-15
rs114751021	G	A	0.39	0.0407	9.243e-22
rs62402717	A	G	-0.2081	0.0367	1.433e-08
rs138753323	C	T	0.5947	0.0351	1.471e-64
rs687308	T	C	-0.2294	0.0174	1.133e-39
rs77318243	A	T	-0.1617	0.0237	8.404e-12
rs12206377	G	A	0.2504	0.0416	1.716e-09
rs67289879	T	C	0.0898	0.0162	3.041e-08
rs62408218	T	C	-0.0818	0.0129	2.402e-10
rs62482552	A	G	-0.0737	0.0131	1.971e-08
rs4730263	A	C	-0.0746	0.0127	4.289e-09
rs10953551	G	A	-0.1033	0.0127	4.943e-16
rs243505	G	A	-0.0805	0.0128	3.038e-10
rs149169037	A	G	-0.1338	0.0242	3.261e-08
rs1456896	T	C	0.0879	0.0133	4.504e-11
rs11768365	G	A	-0.0837	0.0152	3.879e-08
rs2529269	C	T	0.1042	0.0163	1.697e-10
rs4236540	T	G	-0.081	0.0139	5.544e-09
rs4380956	A	G	0.0907	0.0127	1.12e-12
rs938650	A	G	-0.1074	0.0189	1.413e-08
rs10114470	C	T	0.1475	0.0137	4.098e-27
rs3829110	G	A	0.1574	0.0125	3.52e-36
rs1887428	C	G	-0.1643	0.0131	2.461e-36
Table S8c. Effect sizes, standard errors and p-values of genetic instruments proxying for UC.
SNP	A1	A2	logOR	SE	P
rs7911680	C	A	-0.1525	0.0159	6.707e-22
rs7911117	G	T	-0.1342	0.0239	1.838e-08
rs10761659	G	A	0.1276	0.016	1.327e-15
rs2045241	A	G	-0.1063	0.0169	2.826e-10
rs2212434	T	C	0.1252	0.0159	2.804e-15
rs12825700	A	G	0.1889	0.0161	7.331e-32
rs1359946	A	G	0.1571	0.0202	6.577e-15
rs56062135	T	C	0.1078	0.0184	4.661e-09
rs11645239	G	C	-0.1174	0.02	4.14e-09
rs7203363	A	T	0.1071	0.0189	1.414e-08
rs16940186	C	T	0.1357	0.0214	2.185e-10
rs12936409	T	C	0.1365	0.0158	5.62e-18
rs11651246	G	T	0.147	0.0219	2.014e-11
rs8073117	A	G	-0.1548	0.0225	6.401e-12
rs78064630	A	G	0.1759	0.0308	1.081e-08
rs10408351	A	G	0.1548	0.0204	2.918e-14
rs1336900	A	G	-0.0887	0.0163	4.951e-08
rs79051659	A	G	0.1605	0.0264	1.295e-09
rs6658353	C	G	-0.1569	0.016	1.168e-22
rs2816980	T	G	0.1941	0.026	9.176e-14
rs7554511	A	C	-0.1448	0.0178	4.267e-16
rs2294633	T	C	-0.0985	0.0177	2.791e-08
rs1317209	A	G	0.1818	0.0203	2.903e-19
rs3820328	G	A	-0.1662	0.0164	3.655e-24
rs10737481	G	T	0.2173	0.0159	2.56e-42
rs3024493	A	C	0.21	0.0209	7.458e-24
rs34920465	G	A	-0.1708	0.0213	9.013e-16
rs7544646	G	C	-0.1168	0.016	2.532e-13
rs11209026	A	G	-0.483	0.0358	1.995e-41
rs7523335	A	G	-0.1389	0.021	3.421e-11
rs6017342	C	A	0.1944	0.017	3.952e-30
rs6062496	A	G	0.1359	0.0163	8.966e-17
rs1736161	A	G	-0.1227	0.0161	2.22e-14
rs2836881	T	G	-0.2217	0.0186	1.105e-32
rs2838517	C	T	-0.1177	0.016	1.777e-13
rs4993442	T	G	-0.0988	0.0179	3.543e-08
rs138788	A	G	0.0896	0.0162	2.949e-08
rs9611131	C	T	-0.1494	0.0227	5.106e-11
rs137845	G	A	0.1011	0.0158	1.502e-10
rs16830407	A	G	0.1078	0.0166	7.624e-11
rs62180181	T	C	0.1226	0.0171	8.084e-13
rs1811711	G	C	-0.1299	0.0223	6.086e-09
rs4676408	A	G	0.1433	0.0167	1.19e-17
rs7608697	C	A	0.1597	0.0161	3.031e-23
rs1131095	C	T	0.1593	0.0168	2.177e-21
rs17715902	A	G	0.0974	0.0166	4.618e-09
rs17656349	T	C	0.09	0.0159	1.54e-08
rs116724447	A	G	-0.339	0.0572	3.005e-09
rs1157509	G	A	0.1311	0.0217	1.538e-09
rs755374	T	C	0.1714	0.0171	9.73e-24
rs67111717	G	A	0.0944	0.0171	3.269e-08
rs6889364	A	G	0.1318	0.0228	7.869e-09
rs72704802	T	C	-0.1223	0.0206	2.894e-09
rs13200059	A	G	0.2944	0.0436	1.484e-11
rs6933404	C	T	0.1486	0.0188	2.69e-15
rs113986290	T	C	-0.3066	0.0531	7.593e-09
rs974334	G	C	0.1181	0.0206	9.955e-09
rs17190351	A	G	0.4301	0.0561	1.786e-14
rs9263719	T	C	-0.1692	0.0269	3.089e-10
rs1265098	C	T	-0.1646	0.0203	4.712e-16
rs114849343	T	G	0.302	0.0458	4.114e-11
rs77108272	A	C	0.5479	0.062	1.024e-18
rs57256697	T	C	0.3794	0.0469	6.156e-16
rs9296004	C	A	0.3119	0.0281	1.154e-28
rs9271176	G	A	-0.3495	0.0173	4.2e-91
rs1846190	A	G	-0.2267	0.019	1.159e-32
rs3097666	C	G	-0.2154	0.0304	1.455e-12
rs872956	A	T	-0.1378	0.021	5.241e-11
rs2301989	A	G	-0.1294	0.0161	1.077e-15
rs10272963	T	C	-0.1512	0.016	4.107e-21
rs4728142	A	G	0.0995	0.0158	3.232e-10
rs798506	C	T	-0.1206	0.0179	1.469e-11
rs10817678	A	G	0.1332	0.017	4.418e-15
rs3812565	C	T	0.1335	0.016	6.5e-17
rs1887428	C	G	-0.167	0.0166	9.652e-24
rs1411262	T	C	0.101	0.0179	1.829e-08
Table S8d. Effect sizes, standard errors and p-values of genetic instruments proxying for CD.
SNP	A1	A2	logOR	SE	P
rs6584282	G	A	-0.1658	0.016	3.437e-25
rs10884966	A	G	0.1131	0.0171	4.126e-11
rs2002695	G	A	-0.1293	0.0189	8.311e-12
rs1148246	T	C	-0.1323	0.0167	2.089e-15
rs61839660	T	C	0.1468	0.0261	1.982e-08
rs10822050	C	T	0.1827	0.0162	2.348e-29
rs2675670	C	G	0.1074	0.0161	2.895e-11
rs1250573	A	G	-0.1522	0.0179	1.921e-17
rs1870148	A	G	0.1351	0.0206	5.439e-11
rs11236797	A	C	0.176	0.0161	8.513e-28
rs77566919	A	G	-0.1089	0.0185	4.127e-09
rs34635748	T	C	0.4794	0.0504	1.946e-21
rs28999107	T	G	0.1083	0.0178	1.062e-09
rs80244186	C	T	0.1246	0.0226	3.66e-08
rs1373904	G	A	0.141	0.0189	9.113e-14
rs194746	T	C	0.0975	0.0161	1.243e-09
rs3850378	C	T	0.199	0.0267	8.313e-14
rs72743461	A	C	0.1684	0.0187	2.261e-19
rs6416647	C	T	0.1007	0.0178	1.457e-08
rs2021511	T	C	-0.1082	0.0182	2.63e-09
rs42861	G	A	0.1243	0.0167	8.868e-14
rs55938681	T	A	0.141	0.0209	1.472e-11
rs7206852	A	T	-0.1287	0.0223	7.709e-09
rs67373269	C	G	-0.1151	0.0194	3.206e-09
rs4486887	T	C	-0.1686	0.0172	1.373e-22
rs2076756	G	A	0.385	0.0174	1.8e-108
rs59145923	C	G	-0.1717	0.0309	2.716e-08
rs72798422	C	T	0.5495	0.0382	6.045e-47
rs145126485	C	A	0.5236	0.0431	6.398e-34
rs7198678	T	A	-0.1398	0.0229	1.078e-09
rs59926756	A	G	0.1062	0.0176	1.74e-09
rs2948542	G	A	0.1016	0.0163	5.15e-10
rs3091315	G	A	-0.1579	0.0182	3.758e-18
rs12936409	T	C	0.1426	0.016	4.31e-19
rs744166	G	A	-0.1142	0.0162	1.795e-12
rs80262450	A	G	0.2268	0.0244	1.341e-20
rs144309607	T	C	-0.3712	0.047	2.692e-15
rs142770866	A	G	0.1753	0.0292	1.99e-09
rs4807570	A	G	0.1811	0.0193	6.031e-21
rs62126620	A	G	0.144	0.0201	8.612e-13
rs492602	G	A	0.1084	0.0162	2.328e-11
rs2476601	G	A	0.2312	0.0286	6.443e-16
rs12131079	T	C	-0.1088	0.0174	3.989e-10
rs34687326	A	G	-0.1649	0.0288	1.057e-08
rs114802258	T	C	-0.2245	0.0384	5.106e-09
rs6704109	T	C	0.1748	0.0181	5.104e-22
rs1775448	G	A	-0.122	0.017	6.777e-13
rs35730213	C	G	-0.1166	0.0181	1.17e-10
rs3122605	A	G	-0.1748	0.0227	1.237e-14
rs59805578	C	T	-0.2674	0.034	3.922e-15
rs12041056	T	C	0.1284	0.0163	3.746e-15
rs7517847	G	T	-0.3447	0.0165	5.84e-97
rs4655709	A	G	0.1224	0.0183	2.461e-11
rs3761158	A	G	-0.1098	0.0165	2.649e-11
rs6062496	A	G	0.1223	0.0167	2.615e-13
rs1297264	G	A	-0.1769	0.0163	1.589e-27
rs2284553	G	A	0.1277	0.0165	1.14e-14
rs2838517	C	T	-0.1456	0.0162	2.026e-19
rs5754100	C	T	0.1687	0.0206	3.023e-16
rs4821544	C	T	0.0966	0.0171	1.76e-08
rs2143178	C	T	-0.2087	0.0223	6.838e-21
rs62228374	A	G	0.3164	0.0557	1.357e-08
rs2110735	G	A	-0.1372	0.0185	1.197e-13
rs11683692	C	T	-0.2144	0.038	1.752e-08
rs151175749	G	C	0.2483	0.0428	6.725e-09
rs6740847	G	A	-0.104	0.0161	9.72e-11
rs1583792	T	C	-0.0882	0.016	3.261e-08
rs7563433	C	T	0.1525	0.02	2.144e-14
rs3816234	A	G	0.2704	0.0162	1.512e-62
rs4343432	G	A	0.1123	0.0162	3.503e-12
rs1260326	C	T	-0.1053	0.0161	6.316e-11
rs11677002	C	T	-0.1124	0.0163	4.567e-12
rs55946629	A	C	0.1755	0.0231	2.85e-14
rs7608697	C	A	0.1229	0.0163	4.033e-14
rs6808936	G	A	0.0904	0.0161	1.932e-08
rs56116661	T	C	-0.1312	0.0212	5.668e-10
rs9836291	A	G	0.1722	0.017	3.773e-24
rs2581828	G	C	-0.0941	0.0162	6.462e-09
rs13107325	T	C	0.2006	0.0284	1.665e-12
rs62324212	A	C	0.106	0.0163	8.02e-11
rs73243877	G	A	0.1164	0.0212	4.118e-08
rs2188962	T	C	0.2004	0.016	5.588e-36
rs181826	A	C	0.1162	0.0167	3.245e-12
rs9637870	A	G	0.2558	0.0275	1.33e-20
rs10052709	G	C	-0.141	0.0242	5.761e-09
rs1157509	G	A	0.1519	0.0224	1.259e-11
rs755374	T	C	0.1969	0.0174	1.38e-29
rs72748445	A	C	-0.1369	0.0181	4.306e-14
rs6451494	C	T	0.2605	0.0166	8.258e-56
rs10055349	A	G	0.1734	0.019	5.589e-20
rs137976175	A	G	-0.2564	0.0372	5.588e-12
rs6873866	C	T	-0.1314	0.0164	1.346e-15
rs73516754	C	A	0.1423	0.0169	4.041e-17
rs9482770	C	T	0.0987	0.0162	1.011e-09
rs212408	T	G	-0.1136	0.0167	9.122e-12
rs35171809	G	A	0.1566	0.0159	9.068e-23
rs1012636	T	G	0.1291	0.0198	7.013e-11
rs7753014	G	C	-0.0989	0.0163	1.393e-09
rs2240069	G	A	-0.1568	0.0252	4.726e-10
rs9264360	T	A	0.1246	0.0225	3.23e-08
rs4151651	A	G	0.3682	0.0409	2.246e-19
rs401775	C	T	0.2023	0.0203	2.174e-23
rs2073045	A	G	-0.1032	0.0188	4.284e-08
rs9501632	T	C	0.3872	0.0637	1.183e-09
rs13203429	C	G	0.1264	0.0169	6.742e-14
rs4959116	T	C	0.1362	0.0227	1.864e-09
rs11965964	T	C	0.3044	0.0529	8.832e-09
rs1321859	T	C	-0.1049	0.0172	1.176e-09
rs9656588	C	T	0.1183	0.0173	8.733e-12
rs4380956	A	G	0.132	0.0165	1.152e-15
rs938650	A	G	-0.1747	0.0247	1.649e-12
rs10114470	C	T	0.1687	0.0177	1.755e-21
rs4077515	T	C	0.1848	0.0162	3.145e-30
rs1887428	C	G	-0.166	0.0169	8.539e-23
All values extracted from the genome wide association studies referenced in the main text.

## Sheet: TableS9
Table S9a. Effect sizes, standard errors and p-values of genetic instruments proxying for ASD without ID (iPSYCH subsample).
SNP	A1	A2	logOR	SE	P
rs529507	A	G	-0.135396	0.0241	1.879e-08
rs292441	A	G	-0.0957953	0.0182	1.421e-07
rs1402807	T	C	0.0924971	0.018	2.726e-07
rs1000177	T	C	0.123102	0.0197	3.848e-10
rs10195840	A	G	0.0947009	0.0175	5.867e-08
rs10197246	T	C	0.100298	0.0186	6.942e-08
rs114489105	T	G	0.199596	0.0384	2.046e-07
Table S9b. Effect sizes, standard errors and p-values of genetic instruments proxying for IBD.
SNP	A1	A2	logOR	SE	P
rs6584282	G	A	-0.152	0.0124	1.194e-34
rs11195128	T	C	0.0792	0.0133	2.744e-09
rs111456533	A	G	-0.1031	0.017	1.179e-09
rs10826797	T	G	-0.099	0.0136	3.986e-13
rs2384352	G	A	0.0951	0.0131	3.118e-13
rs10761659	G	A	0.1585	0.0126	2.298e-36
rs1250573	A	G	-0.098	0.0138	1.107e-12
rs2343551	C	A	0.104	0.0156	2.994e-11
rs7918084	T	C	0.071	0.0125	1.383e-08
rs11221335	C	T	0.0827	0.0148	2.44e-08
rs11236797	A	C	0.1488	0.0125	7.188e-33
rs11066188	A	G	0.0874	0.013	1.759e-11
rs117981694	A	G	0.3452	0.0411	4.532e-17
rs12825700	A	G	0.1324	0.0127	1.275e-25
rs3897234	C	T	0.0971	0.0145	1.899e-11
rs140933577	C	T	-0.1857	0.0305	1.13e-09
rs7995004	T	C	0.0833	0.0148	1.787e-08
rs194746	T	C	0.0833	0.0124	1.836e-11
rs3850378	C	T	0.1536	0.0207	1.1e-13
rs56062135	T	C	0.1382	0.0145	1.371e-21
rs2301127	A	G	0.0783	0.0126	4.961e-10
rs7190426	C	A	-0.0872	0.0155	2.057e-08
rs28374519	A	G	-0.1105	0.0137	6.547e-16
rs9934775	T	C	-0.1116	0.0172	8.767e-11
rs749910	A	G	0.1961	0.0138	7.828e-46
rs8056255	A	T	0.2765	0.0327	2.991e-17
rs145126485	C	A	0.2464	0.0356	4.773e-12
rs11548656	G	A	-0.2374	0.0362	5.184e-11
rs1143687	T	C	-0.1382	0.0251	3.829e-08
rs16940202	C	T	0.113	0.0169	2.505e-11
rs11870407	A	C	-0.101	0.014	4.825e-13
rs12936409	T	C	0.1406	0.0124	7.726e-30
rs744166	G	A	-0.1109	0.0126	1.34e-18
rs4072601	A	G	-0.1264	0.0177	8.433e-13
rs80262450	A	G	0.1581	0.019	1.041e-16
rs1319951	G	C	-0.0851	0.0147	7.499e-09
rs12720356	C	A	0.1585	0.0214	1.442e-13
rs11669299	T	C	-0.1107	0.0157	1.836e-12
rs4807569	C	A	0.1281	0.0152	4.239e-17
rs62126610	G	A	0.1407	0.0166	2.6e-17
rs11804831	C	T	0.0908	0.0164	3.312e-08
rs1336900	A	G	-0.0848	0.0128	2.984e-11
rs78703675	A	G	0.1078	0.0187	7.62e-09
rs4845604	A	G	-0.1388	0.0185	7.094e-14
rs12411216	C	A	0.083	0.0126	3.853e-11
rs7532133	G	A	0.0789	0.0134	3.832e-09
rs10800309	G	A	-0.123	0.0133	1.942e-20
rs12136659	C	T	0.087	0.0142	1.02e-09
rs2224873	A	T	0.0989	0.0147	1.704e-11
rs2816972	G	A	0.1107	0.0202	3.896e-08
rs35730213	C	G	-0.1346	0.014	7.5e-22
rs1317209	A	G	0.1164	0.016	3.786e-13
rs3820328	G	A	-0.0926	0.0129	8.311e-13
rs6674040	T	G	-0.1129	0.0124	6.307e-20
rs3024493	A	C	0.1911	0.0165	4.041e-31
rs59043219	A	G	0.0738	0.0129	1.09e-08
rs34963268	C	G	-0.1315	0.0166	2.337e-15
rs116760029	A	G	0.1842	0.0311	3.129e-09
rs112874012	T	C	-0.1991	0.0318	3.902e-10
rs11581607	A	G	-0.6578	0.0294	4.59e-111
rs10746475	A	T	0.1308	0.0164	1.576e-15
rs6017342	C	A	0.1156	0.0135	1.071e-17
rs6063502	G	A	-0.0734	0.0134	4.548e-08
rs154873	A	G	-0.0813	0.0132	7.377e-10
rs4256018	G	T	0.0786	0.0138	1.23e-08
rs6062496	A	G	0.137	0.0129	2.826e-26
rs1297264	G	A	-0.1462	0.0126	3.98e-31
rs2284553	G	A	0.0742	0.0128	7.401e-09
rs2836881	T	G	-0.1643	0.0146	1.959e-29
rs2838517	C	T	-0.128	0.0125	1.835e-24
rs5754100	C	T	0.1293	0.016	7.14e-16
rs1978083	G	C	0.0875	0.0141	6.034e-10
rs2413583	T	C	-0.1732	0.0171	4.595e-24
rs62228374	A	G	0.2669	0.0445	2.004e-09
rs1558619	T	G	-0.0843	0.0123	8.897e-12
rs72852162	C	A	-0.1129	0.0202	2.298e-08
rs6740847	G	A	-0.0924	0.0125	1.218e-13
rs13422838	C	T	-0.1143	0.0205	2.557e-08
rs62180107	C	G	-0.0797	0.0132	1.546e-09
rs62183956	T	C	-0.078	0.0125	4.489e-10
rs3792111	T	C	0.1391	0.0124	5.122e-29
rs4676408	A	G	0.1011	0.013	7.629e-15
rs76527535	T	C	-0.0864	0.0156	2.871e-08
rs76286777	C	T	0.0996	0.0151	4.655e-11
rs11677002	C	T	-0.0931	0.0126	1.371e-13
rs55946629	A	C	0.1298	0.018	5.454e-13
rs7608697	C	A	0.1395	0.0126	1.671e-28
rs503734	G	A	-0.0692	0.0124	2.674e-08
rs56116661	T	C	-0.1	0.0163	9.271e-10
rs1131095	C	T	0.1635	0.0131	1.219e-35
rs2593855	T	C	-0.0832	0.014	2.541e-09
rs62324212	A	C	0.0886	0.0127	2.674e-12
rs11734570	A	G	0.0694	0.0127	4.801e-08
rs341295	T	C	0.0702	0.0124	1.451e-08
rs11739135	C	G	0.1366	0.0125	1.1e-27
rs2961704	T	C	-0.1459	0.0227	1.311e-10
rs17656349	T	C	0.0731	0.0125	5.167e-09
rs17800987	G	A	0.1843	0.0222	1.066e-16
rs10052709	G	C	-0.1236	0.0187	3.442e-11
rs1157509	G	A	0.1449	0.0172	3.349e-17
rs755374	T	C	0.1767	0.0134	1.586e-39
rs56235845	G	T	0.0877	0.0138	1.771e-10
rs395157	T	C	0.0776	0.0124	4.63e-10
rs72748445	A	C	-0.11	0.0141	5.372e-15
rs1445004	T	C	0.1689	0.0127	3.484e-40
rs10055349	A	G	0.1038	0.0148	2.165e-12
rs6873866	C	T	-0.0919	0.0128	6.148e-13
rs11152949	G	A	0.1019	0.0133	1.563e-14
rs13200059	A	G	0.2114	0.0346	9.688e-10
rs6933404	C	T	0.0863	0.0149	6.641e-09
rs1267496	C	G	0.1053	0.0159	3.388e-11
rs212402	A	G	-0.0743	0.013	1.059e-08
rs35171809	G	A	0.1088	0.0123	1.156e-18
rs4712528	C	G	0.1043	0.0152	7.138e-12
rs4710973	C	T	-0.0842	0.0132	1.673e-10
rs1265098	C	T	-0.1278	0.0157	4.254e-16
rs117292830	A	G	0.3398	0.0394	6.686e-18
rs77108272	A	C	0.457	0.0505	1.49e-19
rs143210366	G	T	0.2836	0.036	3.139e-15
rs114751021	G	A	0.39	0.0407	9.243e-22
rs62402717	A	G	-0.2081	0.0367	1.433e-08
rs138753323	C	T	0.5947	0.0351	1.471e-64
rs687308	T	C	-0.2294	0.0174	1.133e-39
rs77318243	A	T	-0.1617	0.0237	8.404e-12
rs12206377	G	A	0.2504	0.0416	1.716e-09
rs67289879	T	C	0.0898	0.0162	3.041e-08
rs62408218	T	C	-0.0818	0.0129	2.402e-10
rs62482552	A	G	-0.0737	0.0131	1.971e-08
rs4730263	A	C	-0.0746	0.0127	4.289e-09
rs10953551	G	A	-0.1033	0.0127	4.943e-16
rs243505	G	A	-0.0805	0.0128	3.038e-10
rs149169037	A	G	-0.1338	0.0242	3.261e-08
rs1456896	T	C	0.0879	0.0133	4.504e-11
rs11768365	G	A	-0.0837	0.0152	3.879e-08
rs4236540	T	G	-0.081	0.0139	5.544e-09
rs4380956	A	G	0.0907	0.0127	1.12e-12
rs938650	A	G	-0.1074	0.0189	1.413e-08
rs10114470	C	T	0.1475	0.0137	4.098e-27
rs3829110	G	A	0.1574	0.0125	3.52e-36
rs1887428	C	G	-0.1643	0.0131	2.461e-36
Table S9c. Effect sizes, standard errors and p-values of genetic instruments proxying for UC.
SNP	A1	A2	logOR	SE	P
rs7911680	C	A	-0.1525	0.0159	6.707e-22
rs7911117	G	T	-0.1342	0.0239	1.838e-08
rs10761659	G	A	0.1276	0.016	1.327e-15
rs2045241	A	G	-0.1063	0.0169	2.826e-10
rs2212434	T	C	0.1252	0.0159	2.804e-15
rs12825700	A	G	0.1889	0.0161	7.331e-32
rs1359946	A	G	0.1571	0.0202	6.577e-15
rs56062135	T	C	0.1078	0.0184	4.661e-09
rs11645239	G	C	-0.1174	0.02	4.14e-09
rs7203363	A	T	0.1071	0.0189	1.414e-08
rs16940186	C	T	0.1357	0.0214	2.185e-10
rs12936409	T	C	0.1365	0.0158	5.62e-18
rs11651246	G	T	0.147	0.0219	2.014e-11
rs8073117	A	G	-0.1548	0.0225	6.401e-12
rs78064630	A	G	0.1759	0.0308	1.081e-08
rs10408351	A	G	0.1548	0.0204	2.918e-14
rs1336900	A	G	-0.0887	0.0163	4.951e-08
rs79051659	A	G	0.1605	0.0264	1.295e-09
rs6658353	C	G	-0.1569	0.016	1.168e-22
rs2816980	T	G	0.1941	0.026	9.176e-14
rs7554511	A	C	-0.1448	0.0178	4.267e-16
rs2294633	T	C	-0.0985	0.0177	2.791e-08
rs1317209	A	G	0.1818	0.0203	2.903e-19
rs3820328	G	A	-0.1662	0.0164	3.655e-24
rs10737481	G	T	0.2173	0.0159	2.56e-42
rs3024493	A	C	0.21	0.0209	7.458e-24
rs34920465	G	A	-0.1708	0.0213	9.013e-16
rs7544646	G	C	-0.1168	0.016	2.532e-13
rs11209026	A	G	-0.483	0.0358	1.995e-41
rs7523335	A	G	-0.1389	0.021	3.421e-11
rs6017342	C	A	0.1944	0.017	3.952e-30
rs6062496	A	G	0.1359	0.0163	8.966e-17
rs1736161	A	G	-0.1227	0.0161	2.22e-14
rs2836881	T	G	-0.2217	0.0186	1.105e-32
rs2838517	C	T	-0.1177	0.016	1.777e-13
rs4993442	T	G	-0.0988	0.0179	3.543e-08
rs138788	A	G	0.0896	0.0162	2.949e-08
rs9611131	C	T	-0.1494	0.0227	5.106e-11
rs137845	G	A	0.1011	0.0158	1.502e-10
rs16830407	A	G	0.1078	0.0166	7.624e-11
rs62180181	T	C	0.1226	0.0171	8.084e-13
rs1811711	G	C	-0.1299	0.0223	6.086e-09
rs4676408	A	G	0.1433	0.0167	1.19e-17
rs7608697	C	A	0.1597	0.0161	3.031e-23
rs1131095	C	T	0.1593	0.0168	2.177e-21
rs17715902	A	G	0.0974	0.0166	4.618e-09
rs17656349	T	C	0.09	0.0159	1.54e-08
rs116724447	A	G	-0.339	0.0572	3.005e-09
rs1157509	G	A	0.1311	0.0217	1.538e-09
rs755374	T	C	0.1714	0.0171	9.73e-24
rs67111717	G	A	0.0944	0.0171	3.269e-08
rs6889364	A	G	0.1318	0.0228	7.869e-09
rs72704802	T	C	-0.1223	0.0206	2.894e-09
rs13200059	A	G	0.2944	0.0436	1.484e-11
rs6933404	C	T	0.1486	0.0188	2.69e-15
rs113986290	T	C	-0.3066	0.0531	7.593e-09
rs974334	G	C	0.1181	0.0206	9.955e-09
rs17190351	A	G	0.4301	0.0561	1.786e-14
rs9263719	T	C	-0.1692	0.0269	3.089e-10
rs1265098	C	T	-0.1646	0.0203	4.712e-16
rs114849343	T	G	0.302	0.0458	4.114e-11
rs77108272	A	C	0.5479	0.062	1.024e-18
rs57256697	T	C	0.3794	0.0469	6.156e-16
rs9296004	C	A	0.3119	0.0281	1.154e-28
rs9271176	G	A	-0.3495	0.0173	4.2e-91
rs1846190	A	G	-0.2267	0.019	1.159e-32
rs3097666	C	G	-0.2154	0.0304	1.455e-12
rs872956	A	T	-0.1378	0.021	5.241e-11
rs2301989	A	G	-0.1294	0.0161	1.077e-15
rs10272963	T	C	-0.1512	0.016	4.107e-21
rs4728142	A	G	0.0995	0.0158	3.232e-10
rs798506	C	T	-0.1206	0.0179	1.469e-11
rs10817678	A	G	0.1332	0.017	4.418e-15
rs3812565	C	T	0.1335	0.016	6.5e-17
rs1887428	C	G	-0.167	0.0166	9.652e-24
rs1411262	T	C	0.101	0.0179	1.829e-08
Table S9d. Effect sizes, standard errors and p-values of genetic instruments proxying for CD.
SNP	A1	A2	logOR	standard_error	p_value
rs6584282	G	A	-0.1658	0.016	3.437e-25
rs10884966	A	G	0.1131	0.0171	4.126e-11
rs2002695	G	A	-0.1293	0.0189	8.311e-12
rs1148246	T	C	-0.1323	0.0167	2.089e-15
rs61839660	T	C	0.1468	0.0261	1.982e-08
rs10822050	C	T	0.1827	0.0162	2.348e-29
rs2675670	C	G	0.1074	0.0161	2.895e-11
rs1250573	A	G	-0.1522	0.0179	1.921e-17
rs1870148	A	G	0.1351	0.0206	5.439e-11
rs11236797	A	C	0.176	0.0161	8.513e-28
rs77566919	A	G	-0.1089	0.0185	4.127e-09
rs34635748	T	C	0.4794	0.0504	1.946e-21
rs28999107	T	G	0.1083	0.0178	1.062e-09
rs80244186	C	T	0.1246	0.0226	3.66e-08
rs1373904	G	A	0.141	0.0189	9.113e-14
rs194746	T	C	0.0975	0.0161	1.243e-09
rs3850378	C	T	0.199	0.0267	8.313e-14
rs72743461	A	C	0.1684	0.0187	2.261e-19
rs6416647	C	T	0.1007	0.0178	1.457e-08
rs2021511	T	C	-0.1082	0.0182	2.63e-09
rs42861	G	A	0.1243	0.0167	8.868e-14
rs55938681	T	A	0.141	0.0209	1.472e-11
rs7206852	A	T	-0.1287	0.0223	7.709e-09
rs67373269	C	G	-0.1151	0.0194	3.206e-09
rs4486887	T	C	-0.1686	0.0172	1.373e-22
rs2076756	G	A	0.385	0.0174	1.8e-108
rs59145923	C	G	-0.1717	0.0309	2.716e-08
rs72798422	C	T	0.5495	0.0382	6.045e-47
rs145126485	C	A	0.5236	0.0431	6.398e-34
rs7198678	T	A	-0.1398	0.0229	1.078e-09
rs17226979	G	A	0.4514	0.073	6.219e-10
rs59926756	A	G	0.1062	0.0176	1.74e-09
rs2948542	G	A	0.1016	0.0163	5.15e-10
rs3091315	G	A	-0.1579	0.0182	3.758e-18
rs12936409	T	C	0.1426	0.016	4.31e-19
rs744166	G	A	-0.1142	0.0162	1.795e-12
rs80262450	A	G	0.2268	0.0244	1.341e-20
rs12610298	T	C	-0.1634	0.0213	1.611e-14
rs4807570	A	G	0.1811	0.0193	6.031e-21
rs62126620	A	G	0.144	0.0201	8.612e-13
rs492602	G	A	0.1084	0.0162	2.328e-11
rs2476601	G	A	0.2312	0.0286	6.443e-16
rs12131079	T	C	-0.1088	0.0174	3.989e-10
rs34687326	A	G	-0.1649	0.0288	1.057e-08
rs114802258	T	C	-0.2245	0.0384	5.106e-09
rs6704109	T	C	0.1748	0.0181	5.104e-22
rs1775448	G	A	-0.122	0.017	6.777e-13
rs35730213	C	G	-0.1166	0.0181	1.17e-10
rs3122605	A	G	-0.1748	0.0227	1.237e-14
rs59805578	C	T	-0.2674	0.034	3.922e-15
rs12041056	T	C	0.1284	0.0163	3.746e-15
rs7517847	G	T	-0.3447	0.0165	5.84e-97
rs4655709	A	G	0.1224	0.0183	2.461e-11
rs3761158	A	G	-0.1098	0.0165	2.649e-11
rs6062496	A	G	0.1223	0.0167	2.615e-13
rs1297264	G	A	-0.1769	0.0163	1.589e-27
rs2284553	G	A	0.1277	0.0165	1.14e-14
rs2838517	C	T	-0.1456	0.0162	2.026e-19
rs5754100	C	T	0.1687	0.0206	3.023e-16
rs4821544	C	T	0.0966	0.0171	1.76e-08
rs2143178	C	T	-0.2087	0.0223	6.838e-21
rs62228374	A	G	0.3164	0.0557	1.357e-08
rs2110735	G	A	-0.1372	0.0185	1.197e-13
rs11683692	C	T	-0.2144	0.038	1.752e-08
rs151175749	G	C	0.2483	0.0428	6.725e-09
rs6740847	G	A	-0.104	0.0161	9.72e-11
rs1583792	T	C	-0.0882	0.016	3.261e-08
rs7563433	C	T	0.1525	0.02	2.144e-14
rs3816234	A	G	0.2704	0.0162	1.512e-62
rs4343432	G	A	0.1123	0.0162	3.503e-12
rs1260326	C	T	-0.1053	0.0161	6.316e-11
rs11677002	C	T	-0.1124	0.0163	4.567e-12
rs55946629	A	C	0.1755	0.0231	2.85e-14
rs7608697	C	A	0.1229	0.0163	4.033e-14
rs6808936	G	A	0.0904	0.0161	1.932e-08
rs56116661	T	C	-0.1312	0.0212	5.668e-10
rs9836291	A	G	0.1722	0.017	3.773e-24
rs2581828	G	C	-0.0941	0.0162	6.462e-09
rs13107325	T	C	0.2006	0.0284	1.665e-12
rs62324212	A	C	0.106	0.0163	8.02e-11
rs73243877	G	A	0.1164	0.0212	4.118e-08
rs2188962	T	C	0.2004	0.016	5.588e-36
rs181826	A	C	0.1162	0.0167	3.245e-12
rs9637870	A	G	0.2558	0.0275	1.33e-20
rs10052709	G	C	-0.141	0.0242	5.761e-09
rs1157509	G	A	0.1519	0.0224	1.259e-11
rs755374	T	C	0.1969	0.0174	1.38e-29
rs72748445	A	C	-0.1369	0.0181	4.306e-14
rs6451494	C	T	0.2605	0.0166	8.258e-56
rs10055349	A	G	0.1734	0.019	5.589e-20
rs137976175	A	G	-0.2564	0.0372	5.588e-12
rs6873866	C	T	-0.1314	0.0164	1.346e-15
rs73516754	C	A	0.1423	0.0169	4.041e-17
rs9482770	C	T	0.0987	0.0162	1.011e-09
rs212408	T	G	-0.1136	0.0167	9.122e-12
rs35171809	G	A	0.1566	0.0159	9.068e-23
rs1012636	T	G	0.1291	0.0198	7.013e-11
rs7753014	G	C	-0.0989	0.0163	1.393e-09
rs2240069	G	A	-0.1568	0.0252	4.726e-10
rs9264360	T	A	0.1246	0.0225	3.23e-08
rs4151651	A	G	0.3682	0.0409	2.246e-19
rs401775	C	T	0.2023	0.0203	2.174e-23
rs9469119	A	C	0.1874	0.034	3.622e-08
rs13203429	C	G	0.1264	0.0169	6.742e-14
rs4959116	T	C	0.1362	0.0227	1.864e-09
rs11965964	T	C	0.3044	0.0529	8.832e-09
rs1321859	T	C	-0.1049	0.0172	1.176e-09
rs9656588	C	T	0.1183	0.0173	8.733e-12
rs4380956	A	G	0.132	0.0165	1.152e-15
rs938650	A	G	-0.1747	0.0247	1.649e-12
rs10114470	C	T	0.1687	0.0177	1.755e-21
rs4077515	T	C	0.1848	0.0162	3.145e-30
rs1887428	C	G	-0.166	0.0169	8.539e-23
All values extracted from the genome wide association studies referenced in the main text.

## Sheet: TableS10
Table S10a. Two-sample MR results on the causal effects of genetic liability to IBD on risk of ASD.
method	nsnp	or	se	pval	or_lci95	or_uci95
Inverse variance weighted	128	1.02179	0.0129207	0.0951999	0.996242	1.048
MR Egger	128	1.05692	0.032187	0.0878954	0.992304	1.12575	I2GX= 0.9; suggesting a 10% attenuation of the MR Egger estimate towards zero.
SIMEX corrected MR Egger	128	1.0742	0.035157	0.0437	1.00267	1.15083
Weighted median	128	1.0284	0.019603	0.153158	0.989634	1.06868
Weighted mode	128	1.05003	0.0333705	0.145927	0.983553	1.12101
MR Egger Intercept= -0.005; p-value= 0.25
Table S10b. Two-sample MR results on the causal effects of genetic liability to UC on risk of ASD.
method	nsnp	or	se	pval	or_lci95	or_uci95
Inverse variance weighted	67	1.03955	0.0140537	0.00578502	1.0113	1.06858
MR Egger	67	1.09559	0.0379229	0.0189165	1.01711	1.18013	I2GX= 0.88; suggesting a 12% attenuation of the MR Egger estimate towards zero.
SIMEX corrected MR Egger	67	1.09008	0.041253	0.04	1.00541	1.18188
Weighted median	67	1.04828	0.0199263	0.0179604	1.00813	1.09004
Weighted mode	67	1.03186	0.0293835	0.289633	0.974116	1.09304
MR Egger Intercept= -0.009; p-value= 0.14
Table S10c. Two-sample MR results on the causal effects of genetic liability to CD on risk of ASD.
method	nsnp	or	se	pval	or_lci95	or_uci95
Inverse variance weighted	100	1.01496	0.0109501	0.17502	0.993411	1.03698
MR Egger	100	0.997784	0.0297429	0.940694	0.94128	1.05768	I2GX= 0.9; suggesting a 10% attenuation of the MR Egger estimate towards zero.
SIMEX Corrected MR Egger	100	0.988901	0.031849	0.727	0.929057	1.0526
Weighted median	100	1.01441	0.0163199	0.380508	0.98248	1.04739
Weighted mode	100	0.992853	0.0389448	0.85426	0.919887	1.07161
MR Egger intercept= 0.003; p value= 0.54
All values estimated using the Mendelian randomisation method named in the same row.

[truncated: 10 more sheets: TableS11, TableS12, TableS13, TableS14, TableS15, TableS16, TableS17, TableS18, TableS19, TableS20]
